# Supplementary material for: Identifying, reducing, and communicating uncertainty in community science: a focus on alien species
Source: Biol Invasions. 2022 Aug 29;24(11):3395–421. doi: 10.1007/s10530-022-02858-8 (PMC9579088; doi:10.1007/s10530-022-02858-8)
Supplement: Supplementary file 1 — (XLSX 53 KB) [file 10530_2022_2858_MOESM1_ESM.xlsx]

## Sheet: Scopuslitreview19_2_2020
Authors	Title	Year	Source title	DOI	Does design allow absence (non-detection) data to be collected?	Applicable to our search	Justification	Expert validated data?	Validation	Detection	Abundance	Spread	Impact	Additional aim? specifiy (must related to the data derived from CS only)
Requier, F., Fournier, A., Rome, Q., Darrouzet, E.	Science communication is needed to inform risk perception and action of stakeholders	2020	Journal of Environmental Management	10.1016/j.jenvman.2019.109983	N	Y	Using CS derived data for distribution and combines with additional information to address potential impact - these data are from a CS project and used in other papers	Y	Y	Y	Y	N	N	Looking at stakeholder perceptions
Johnson, B.A., Mader, A.D., Dasgupta, R., Kumar, P.	Citizen science and invasive alien species: An analysis of citizen science initiatives using information and communications technology (ICT) to collect invasive alien species observations	2020	Global Ecology and Conservation	10.1016/j.gecco.2019.e00812	NA	N	Review paper looking at use of web tools in IAS CS projects	NA	NA	NA	NA	NA	NA
Schwartz, A.L.W., Shilling, F.M., Perkins, S.E.	The value of monitoring wildlife roadkill	2020	European Journal of Wildlife Research	10.1007/s10344-019-1357-4	NA	N	Review paper; not CS alien project per se	NA	NA	NA	NA	NA	NA
Skukan, R., Borrell, Y.J., Ordás, J.M.R., Miralles, L.	Find invasive seaweed: An outdoor game to engage children in science activities that detect marine biological invasion	2020	Journal of Environmental Education	10.1080/00958964.2019.1688226	N	Y	Used CS to detect new species of alien seaweed (only small part of entire study)	Y	Y	Y	N	N	N	N
Larson, E.R., Graham, B.M., Achury, R., Coon, J.J., Daniels, M.K., Gambrell, D.K., Jonasen, K.L., King, G.D., LaRacuente, N., Perrin-Stowe, T.I.N., Reed, E.M., Rice, C.J., Ruzi, S.A., Thairu, M.W., Wilson, J.C., Suarez, A.V.	From eDNA to citizen science: emerging tools for the early detection of invasive species	2020	Frontiers in Ecology and the Environment	10.1002/fee.2162	NA	N	Review paper on eDNA and CS; not CS project	NA	NA	NA	NA	NA	NA
Colléony, A., Shwartz, A.	When the winners are the losers: Invasive alien bird species outcompete the native winners in the biotic homogenization process	2020	Biological Conservation	10.1016/j.biocon.2019.108314	N	Y	Partially uses CS data from backyard bird counts	N	N	Y	Y	Y	Y	Looked at changes to community composition
Lyal, C.H.C., Miller, S.E.	Capacity of United States federal government and its partners to rapidly and accurately report the identity (taxonomy) of non-native organisms intercepted in early detection programs	2020	Biological Invasions	10.1007/s10530-019-02147-x	NA	N	Not relevant - overview biosecurity paper; no CS project per se	NA	NA	NA	NA	NA	NA
Díaz-Tapia, P., Baldock, L., Maggs, C.A.	Discovery of Flabellia petiolata (Halimedaceae, Chlorophyta) in the southern British Isles: A relict population or a new introduction?	2020	Aquatic Botany	10.1016/j.aquabot.2019.103160	Y	Y	Data dervied from CS project using divers through Seasearch initiative that monitors marine envrionment	N	Trained CS	Y	Y	NA	NA
Kerkow, A., Wieland, R., Früh, L., Hölker, F., Jeschke, J.M., Werner, D., Kampen, H.	Can data from native mosquitoes support determining invasive species habitats? Modelling the climatic niche of Aedes japonicus japonicus (Diptera, Culicidae) in Germany	2020	Parasitology Research	10.1007/s00436-019-06513-5	N	Y	Modelling study using CS data to train the model to determine distribution of alien mosquito in Germany	Y	Y	Y	N	Y	N
Mori, E., Menchetti, M., Camporesi, A., Cavigioli, L., Tabarelli de Fatis, K., Girardello, M.	License to Kill? Domestic Cats Affect a Wide Range of Native Fauna in a Highly Biodiverse Mediterranean Country	2019	Frontiers in Ecology and Evolution	10.3389/fevo.2019.00477	NA	Y	Used CS data about wildlife predations of people's cats	Y	Y	NA	NA	NA	Y
Giovos, I., Kleitou, P., Poursanidis, D., Batjakas, I., Bernardi, G., Crocetta, F., Doumpas, N., Kalogirou, S., Kampouris, T.E., Keramidas, I., Langeneck, J., Maximiadi, M., Mitsou, E., Stoilas, V.-O., Tiralongo, F., Romanidis-Kyriakidis, G., Xentidis, N.-J., Zenetos, A., Katsanevakis, S.	Citizen-science for monitoring marine invasions and stimulating public engagement: a case project from the eastern Mediterranean	2019	Biological Invasions	10.1007/s10530-019-02083-w	N	Y	Study where data is from CS project to detect alien marine species and looks at confidence in identification of CSs	Partially	Y	Y	Y	N	N
Zhang, Y.M., Vitone, T.R., Storer, C.G., Payton, A.C., Dunn, R.R., Hulcr, J., McDaniel, S.F., Lucky, A.	From Pavement to Population Genomics: Characterizing a Long-Established Non-native Ant in North America Through Citizen Science and ddRADseq	2019	Frontiers in Ecology and Evolution	10.3389/fevo.2019.00453	N	Y	Paper focuses on the genetic diversity of alien ant species from samples collected by public participants; data would allow presence and distribution to be assessed but this was not the focus of the paper. Looks at the spread (based on genetics) and if inbreeding occurs.	Y	Y	Y	N	Y	N	Y - to characterize identitiy and population genetic structure and to reconstruct introduction history
Schade, S., Kotsev, A., Cardoso, A.C., Tsiamis, K., Gervasini, E., Spinelli, F., Mitton, I., Sgnaolin, R.	Aliens in Europe. An open approach to involve more people in invasive species detection	2019	Computers, Environment and Urban Systems	10.1016/j.compenvurbsys.2019.101384	NA	N	This paper is about app development for IAS monitoring rather than specific alien species CS project	NA	NA	NA	NA	NA	NA
Tiralongo, F., Giovos, I., Doumpas, N., Langeneck, J., Kleitou, P., Crocetta, F.	Is the mangrove red snapper lutjanus argentimaculatus (Forsskål, 1775) established in the eastern mediterranean sea? first records from Greece through a citizen science project	2019	BioInvasions Records	10.3391/bir.2019.8.4.19	N	Y	Uses iSea data platform that CS upload photos to detect new species to region	Y	Y	Y	NA	NA	NA
Diamond, J.M., Ross, M.S.	Exotic parrots breeding in urban tree cavities: Nesting requirements, geographic distribution, and potential impacts on cavity nesting birds in southeast Florida	2019	Avian Research	10.1186/s40657-019-0176-3	Y	Y	Combined surveys with CS data on occurence	Y	Y	Y	Y	N	Y
Roy-Dufresne, E., Saltré, F., Cooke, B.D., Mellin, C., Mutze, G., Cox, T., Fordham, D.A.	Modeling the distribution of a wide-ranging invasive species using the sampling efforts of expert and citizen scientists	2019	Ecology and Evolution	10.1002/ece3.5609	N	Y	Combined CS and expert data on occurence to model distribution	N	N	Y	N	N	N
Grant, A., Pawson, S.M., Marzano, M.	Emerging stakeholder relations in participatory ICT design: Renegotiating the boundaries of sociotechnical innovation in forest biosecurity surveillance	2019	Forests	10.3390/f10100836	NA	N	Conceptual paper related to biosecurity; no alien species CS project per se	NA	NA	NA	NA	NA	NA
Luigi Nimis, P., Pittao, E., Altobelli, A., De Pascalis, F., Laganis, J., Martellos, S.	Mapping invasive plants with citizen science. A case study from Trieste (NE Italy)	2019	Plant Biosystems	10.1080/11263504.2018.1536085	N	Y	Couple CS data where they uploaded photos graphs with control data where experts went and seached using stratified random sampling approach to map distribution	Y	Y	Y	Y	N	N
Langeneck, J., Crocetta, F., Doumpas, N., Giovos, I., Piraino, S., Boero, F.	First record of the non-native jellyfish Chrysaora cf. achlyos (Cnidaria: Pelagiidae) in the Mediterranean Sea	2019	BioInvasions Records	10.3391/bir.2019.8.3.17	NA/N	Y	Report of a new first record for a species based on a photo from a CS from an database designed for alien CS observations	Y	Y	Y	N	N	N
Thomsen, E., í Kongsstovu, S., Dahl, H.A., Mikalsen, S.-O.	Ctenolepisma longicaudata (Escherich, 1905): A common, but previously unregistered, species of silverfish in the Faroe Islands	2019	BioInvasions Records	10.3391/bir.2019.8.3.09	NA/N	Y	CS project to determine distribution by photographs or specimens being sent it	Y	Y	Y	N	N	N
Flaherty, M., Lawton, C.	The regional demise of a non-native invasive species: the decline of grey squirrels in Ireland	2019	Biological Invasions	10.1007/s10530-019-01987-x	N	Y	Determine the distribution of alien squirell within a given area	N	N	Y	N	N	N	Determine distribution and identify habitat types/landscape features that may promote its spread
Uehling, J.J., Tallant, J., Pruett-Jones, S.	Status of naturalized parrots in the United States	2019	Journal of Ornithology	10.1007/s10336-019-01658-7	Partially	Y	Uses eBird and Christmas Bird Count data to	Partially	Partially	Y	N	N	N
Schüttler, E., Crego, R.D., Saavedra-Aracena, L., Silva-Rodríguez, E.A., Rozzi, R., Soto, N., Jiménez, J.E.	New records of invasive mammals from the sub-Antarctic Cape Horn Archipelago	2019	Polar Biology	10.1007/s00300-019-02497-1	NA	Y	Amalgamates various data from field surveys by researchers. Very small component related to questionnaires with fishermen and families, although this is detection data for alien species	N	N	Y	NA	NA	NA
Verlaque, M., Breton, G.	Biological invasion: Long term monitoring of the macroalgal flora of a major European harbor complex	2019	Marine Pollution Bulletin	10.1016/j.marpolbul.2019.04.038	N	Y	CS project from SCUBA divers where detections recorded on opportunistic sightings	Y	Y	Y	N	N	N
Kleitou, P., Giovos, I., Wolf, W., Crocetta, F.	On the importance of citizen-science: the first record of goniobranchus obsoletus (Rüppell and leuckart, 1830) from cyprus (mollusca: Gastropoda: Nudibranchia)	2019	BioInvasions Records	10.3391/bir.2019.8.2.06	NA/N	Y	Report of a new first record for a species based on a photo from a CS from an database designed for alien CS observations	Y	Y	Y	N	N	N
Ellul, T., Evans, J., Schembri, P.J.	Invasion alert: Rapid range expansion of caulerpa taxifolia var. distichophylla in maltese waters (central mediterranean)	2019	BioInvasions Records	10.3391/bir.2019.8.2.02	N	Y	Used CS reports alongisde monitoring programme to detect and monitor spread of alien species	Y	Y	Y	N	Y	N
Alakoski, R., Kauhala, K., Selonen, V.	Differences in habitat use between the native Eurasian beaver and the invasive North American beaver in Finland	2019	Biological Invasions	10.1007/s10530-019-01919-9	N	Y	Hunters report beaver lodge occurences	N	N	Y	N	N	N	Determine overlap of Eurasian and North American beaver
Pearson, J.M.N., Kidd, J.A., Knysh, K.M., Van Den Heuvel, M.R., Gagnon, J.-M., Courtenay, S.C.	Identification of native and non-native grass shrimps Palaemon spp. (Decapoda: Palaemonidae) by citizen science monitoring programs in Atlantic Canada	2019	Journal of Crustacean Biology	10.1093/jcbiol/ruy116	Y	Y	CS project that collects from estuaries then the samples were identified by experts and detected new species	Y	Y	Y	N	Y	N
Rowley, J.J.L., Callaghan, C.T., Cutajar, T., Portway, C., Potter, K., Mahony, S., Trembath, D.F., Flemons, P., Woods, A.	FrogID: Citizen scientists provide validated biodiversity data on frogs of Australia	2019	Herpetological Conservation and Biology		N	Y	CS project to identify presence of frogs (native and alien) using acoustic recordings from CS	Y	Y	Y	N	N	N
Chen, W., He, B., Nover, D., Lu, H., Liu, J., Sun, W., Chen, W.	Farm ponds in southern China: Challenges and solutions for conserving a neglected wetland ecosystem	2019	Science of the Total Environment	10.1016/j.scitotenv.2018.12.394	NA	N	Not based on CS alien species project	NA	NA	NA	NA	NA	NA
Eble, J., Pecore, J.	“Invasive aliens”: A student citizen-science activity using DNA barcoding to investigate concepts in ecology &amp; molecular biology	2019	American Biology Teacher	10.1525/abt.2019.81.3.169	NA	N	Not based on CS alien species project	NA	NA	NA	NA	NA	NA
Tarter, K.D., Levy, C.E., Yaglom, H.D., Adams, L.E., Plante, L., Casal, M.G., Gouge, D.H., Rathman, R., Stokka, D., Weiss, J., Venkat, H., Walker, K.R.	Using citizen science to enhance surveillance of Aedes aegypti in Arizona, 2015-17	2019	Journal of the American Mosquito Control Association	10.2987/18-6789.1	Y	Y	Oviposition trapping CS project by schools where eggs sent it for identification	Y	Y	Y	N	N	N	N
Poland, T.M., Rassati, D.	Improved biosecurity surveillance of non-native forest insects: a review of current methods	2019	Journal of Pest Science	10.1007/s10340-018-1004-y	NA	N	Broad review paper on biosecurity survellience; not alien CS project per se	NA	NA	NA	NA	NA	NA
Bos, J.S., Nanayakkara, L., Hurlbert, M., Finlay, K.	Citizen science for Saskatchewan lakes: a pilot project	2019	Lake and Reservoir Management	10.1080/10402381.2018.1538172	NA	N	Lake quality CS project with surveys; not alien CS project per se	NA	NA	NA	NA	NA	NA
Pusceddu, M., Floris, I., Mannu, R., Cocco, A., Satta, A.	Using verified citizen science as a tool for monitoring the European hornet (Vespa crabro) in the Island of Sardinia (Italy)	2019	NeoBiota	10.3897/neobiota.50.37587	N	Y	CS asked to report hornets or nests and provide photos, videos or samples for verification	Y	Y	Y	N	N	N	N
Bauer, T., Feldmeier, S., Krehenwinkel, H., Wieczorrek, C., Reiser, N., Breitling, R.	Steatoda nobilis, a false widow on the rise: A synthesis of past and current distribution trends	2019	NeoBiota	10.3897/neobiota.42.31582	N	Y	CS project for spider and harvestman occurence	Y	Y	Y	NA	NA	NA
Gristwood, A.	Public participation in science: How citizen science initiatives in healthcare and the environment are opening up new directions in research	2019	EMBO Reports	10.15252/embr.201948797	NA	N	Overview article about CS; not a not alien CS project per se	NA	NA	NA	NA	NA	NA
Hiller, T., Haelewaters, D.	A case of silent invasion: Citizen science confirms the presence of Harmonia axyridis (Coleoptera, Coccinellidae) in Central America	2019	PLoS ONE	10.1371/journal.pone.0220082	N	Y	Coupled different data sources to determine distribution including CS from inNaturalist and Flickr	Partially	Partially	Y	N	N	N	N
Manfrin, C., Souty-Grosset, C., Anastácio, P.M., Reynolds, J., Giulianini, P.G.	Detection and control of invasive freshwater crayfish: From traditional to innovative methods	2019	Diversity	10.3390/d11010005	NA	N	Overview article about CS; not a not alien CS project per se	NA	NA	NA	NA	NA	NA
Rizgalla, J., Bron, J.E., Crocetta, F., Shinn, A.P., Almabruk, S.A.A.	First record of Aplysia dactylomela rang, 1828 (Mollusca: Gastropoda) in Libyan coastal waters	2019	BioInvasions Records	10.3391/BIR.2019.8.1.08	NA/N	Y	Facebook posts from CS used to verify the species occurence	Y	Y	Y	N	N	N	N
Gioria, M., O’flynn, C., Osborne, B.A.	Managing invasions by terrestrial alien plants in ireland: Challenges and opportunities	2019	Biology and Environment	10.3318/bioe.2019.04	NA	N	Overview article about managing plant invasions; not a alien CS project	NA	NA	NA	NA	NA	NA
Maistrello, L., Dioli, P., Dutto, M., Volani, S., Pasquali, S., Gilioli, G.	Tracking the spread of sneaking aliens by integrating crowdsourcing and spatial modeling: The Italian invasion of halyomorpha halys	2018	BioScience	10.1093/biosci/biy112	N	Y	Project engaging CS to report alien species	Y	Y	Y	Y	Y	N
Dehnen-Schmutz, K., Conroy, J.	Working with gardeners to identify potential invasive ornamental garden plants: testing a citizen science approach	2018	Biological Invasions	10.1007/s10530-018-1759-3	N	Y	Asked gardeners to report five weedy species found in their garden	N	N	Y	N	N	N
Davis, E., Caffrey, J.M., Coughlan, N.E., Dick, J.T.A., Lucy, F.E.	Communications, outreach and citizen science: Spreading the word about invasive alien species	2018	Management of Biological Invasions	10.3391/mbi.2018.9.4.14	NA	N	Stakeholder engagement study; not detailed on alien CS project	NA	NA	NA	NA	NA	NA
Jurgens, L.J., Bonfim, M., Lopez, D.P., Repetto, M.F., Freitag, G., McCann, L., Larson, K., Ruiz, G.M., Freestone, A.L.	Poleward range expansion of a non-indigenous bryozoan and new occurrences of exotic ascidians in Southeast Alaska	2018	BioInvasions Records	10.3391/bir.2018.7.4.02	Y	Y	First record of alien species from different sources including a CS monitoring program with trained CS (where CS deploy plates and then they are sent in for expert ID)	Y	Y	Y	N	Y	N
Vétek, G., Károlyi, B., Mészáros, Á., Horváth, D., Korányi, D.	The invasive brown marmorated stink bug (Halyomorpha halys) is now widespread in Hungary	2018	Entomologia Generalis	10.1127/entomologia/2018/0631	N	Y	CS online survey to detect the alien species set up using social network site	Y	Y	Y	N	N	N
Morii, Y., Ohkubo, Y., Watanabe, S.	Activity of invasive slug Limax maximus in relation to climate conditions based on citizen's observations and novel regularization based statistical approaches	2018	Science of the Total Environment	10.1016/j.scitotenv.2018.04.403	Y	Y	Survey results from on amateur naturalist for the occurence of an alien based on daily census from selected route	Y/NA	Trained CS	Y	Y	N	N
Larkin, D.J., Weber, M.M., Galatowitsch, S.M., Gupta, A.S., Rager, A.	Flipping the classroom to train citizen scientists in invasive species detection and response	2018	Journal of Extension		NA	N	Educational study; not on alien CS project per se	NA	NA	NA	NA	NA	NA
Schneider, K., Nieke, A., Rosche, C.	Public outreach, education and citizen science as essential parts of the management of alien invasive plants [Öffentlichkeitsarbeit, Umweltbildung und Citizen Science als Teil des Neophytenmanagements]	2018	Journal of Japanese Society of Gastroenterology	10.17433/9.2018.50153627.446-452	Cannot access	Cannot access	Cannot access PDF; main text German abstract English appears to be an overview of CS project and probably does not report the information that is relevant to us	Cannot access	Cannot access	Cannot access	Cannot access	Cannot access	Cannot access	Cannot access
Swinnen, K.R.R., Vercayie, D., Vanreusel, W., Barendse, R., Boers, K., Bogaert, J., Dekeukeleire, D., Driessens, G., Dupriez, P., Jooris, R., Steeman, R., van Asten, K., van den Neucker, T., van Dorsselaer, P., van Vooren, P., Wysmantel, N., Gielen, K., Desmet, P., Herremans, M.	Waarnemingen.Be – non-native plant and animal occurrences in flanders and the brussels capital region, belgium	2018	BioInvasions Records	10.3391/bir.2018.7.3.17	N	Y	CS database for depositing biodiveristy records	Partially	Partially	Y	N	N	N
Dörler, D., Kropf, M., Laaha, G., Zaller, J.G.	Occurrence of the invasive Spanish slug in gardens: Can a citizen science approach help deciphering underlying factors?	2018	BMC Ecology	10.1186/s12898-018-0179-7	Y	Y	CS (undergrads) occurence project for alien species found in private gardens. Slugs photographed and collected in randomised quadrat style design.	Y	Y	Y	Y	N	N	Find climatic and ecological factors associated with the slug
Chen, G., Sun, W.	The role of botanical gardens in scientific research, conservation, and citizen science	2018	Plant Diversity	10.1016/j.pld.2018.07.006	NA	N	Overview article about managing plant invasions; not a alien CS project	NA	NA	NA	NA	NA	NA
Schifani, E., Paolinelli, R.	Forums and social media help to discover exotic species in Europe and monitor their spread: The case of Exaireta spinigera (Wiedemann, 1830) (Diptera, Stratiomyidae) in the Italian Peninsula and Sicily [Los foros y las redes sociales ayudan a descubrir especies exóticas en Europa y monitorear su propagación: El caso de Exaireta spinigera (Wiedemann, 1830) (Diptera, Stratiomyidae) en la península …	2018	Graellsia	10.3989/graellsia.2018.v74.213	N	Y	Used CS-derived data from facebook posts etc., to determine presence of alien fly in areas of Italy	Partially	Partially	Y	NA	N	NA
Bradley, B.A., Allen, J.M., O'Neill, M.W., Wallace, R.D., Bargeron, C.T., Richburg, J.A., Stinson, K.	Invasive species risk assessments need more consistent spatial abundance data	2018	Ecosphere	10.1002/ecs2.2302	N	Y	Project based on CS project where individuals upload sightings of species onto maps.	N	N	Y	Y	N	N
Bradter, U., Mair, L., Jönsson, M., Knape, J., Singer, A., Snäll, T.	Can opportunistically collected Citizen Science data fill a data gap for habitat suitability models of less common species?	2018	Methods in Ecology and Evolution	10.1111/2041-210X.13012	NA	N	Not alien species project	NA	NA	NA	NA	NA	NA
Ardura, A., Zaiko, A.	PCR-based assay for Mya arenaria detection from marine environmental samples and tracking its invasion in coastal ecosystems	2018	Journal for Nature Conservation	10.1016/j.jnc.2018.02.007	NA	N	Not a citizen science project	NA	NA	NA	NA	NA	NA
Giovos, I., Bernardi, G., Romanidis-Kyriakidis, G., Marmara, D., Kleitou, P.	First records of the fish Abudefduf sexfasciatus (Lacepède, 1801) and Acanthurus sohal (Forsskål, 1775) in the Mediterranean Sea	2018	BioInvasions Records	10.3391/bir.2018.7.2.14	N	Y	First records of species in given area from CS data	Y	Y	Y	N	N	N
New, T.R.	Promoting and developing insect conservation in Australia's urban environments	2018	Austral Entomology	10.1111/aen.12332	NA	N	Overview article about managing plant invasions; not a alien CS project	NA	NA	NA	NA	NA	NA
Mannino, A.M., Balistreri, P.	Citizen science: a successful tool for monitoring invasive alien species (IAS) in Marine Protected Areas. The case study of the Egadi Islands MPA (Tyrrhenian Sea, Italy)	2018	Biodiversity	10.1080/14888386.2018.1468280	N	Y	Different data plus CS used to map occurence of alien species	Y	Y	Y	N	N	N	Monitoring so aim to assess spread but cannot really tell this from such CS data per se
Clusa, L., Miralles, L., Fernández, S., García-Vázquez, E., Dopico, E.	Public knowledge of alien species: a case study on aquatic biodiversity in North Iberian rivers	2018	Journal for Nature Conservation	10.1016/j.jnc.2018.01.001	N	Y	Asked CS to identify species in the local region; reports of a new species were verified with electrofishing field surveys (found a species first record to area)	Y	Y	Y	NA	NA	NA
Walther, D., Kampen, H.	The citizen science project ,Mueckenatlas' [Das citizen science-projekt .Mückenatlas]	2018	Tierarztliche Umschau		Cannot access	Cannot access	Cannot access PDFLarge established CS project for mosquito (native/alien) fauna in Germany	Y	Cannot access	Cannot access	Cannot access	Cannot access	Cannot access	Cannot access
Adelir-Alves, J., Soeth, M., Braga, R.R., Spach, H.L.	Non-native reef fishes in the Southwest Atlantic Ocean: A recent record of Heniochus acuminatus (Linnaeus, 1758) (Perciformes, Chaetodontidae) and biological aspects of Chromis limbata (Valenciennes, 1833) (Perciformes, Pomacentridae)	2018	Check List	10.15560/14.2.379	N	Y	Combines survey data and videos through YouTube from CS to determine occurence of species in given area	Y	Y	Y	N	Y	N
Mohanty, N.P., Sachin, A., Selvaraj, G., Vasudevan, K.	Using public surveys to reliably and rapidly estimate the distributions of multiple invasive species on the Andaman archipelago	2018	Biotropica	10.1111/btp.12534	Y	Y	Study looking at detection/non detection of three major alien species to map occupancy	N	N	Y	N	N	N
Vuorio, K., Kanninen, A., Mitikka, S., Sarkkinen, M., Hämäläinen, H.	Invasion of Finnish inland waters by the alien moss animal Pectinatella magnifica Leidy, 1851 and associated potential risks	2018	Management of Biological Invasions	10.3391/mbi.2018.9.1.01	N	Y	Used observations made by CS alongside other expert data to determine invaded area.	Y	Y	Y	N	Y	N
Grason, E.W., McDonald, P.S., Adams, J., Litle, K., Apple, J.K., Pleus, A.	Citizen science program detects range expansion of the globally invasive European green crab in Washington State (USA)	2018	Management of Biological Invasions	10.3391/mbi.2018.9.1.04	Y	Y	CS project intiated to montior for alien species	Y	Trained CS	Y	N	Y	N
Luna, Á., Romero-Vidal, P., Hiraldo, F., Tella, J.L.	Cities favour the recent establishment and current spread of the Eurasian collared dove Streptopelia decaocto (Frivaldszky, 1838) in Dominican Republic	2018	BioInvasions Records	10.3391/bir.2018.7.1.15	Y	Y	Used CS data (from eBird) with other survey data to determine distribution of alien over time (spread component)	Y	Y	Y	N	Y	N
Pipek, P., Petrusková, T., Petrusek, A., Diblíková, L., Eaton, M.A., Pyšek, P.	Dialects of an invasive songbird are preserved in its invaded but not native source range	2018	Ecography	10.1111/ecog.02779	NA	Y	Project looks at dialect variation of a species in native and alien range. Used some dialect recordings from CS.	Y	Y	N	N	N	N	To determine if song dialect changes in invaded range compared with tive
Botella, C., Joly, A., Bonnet, P., Monestiez, P., Munoz, F.	Species distribution modeling based on the automated identification of citizen observations:	2018	Applications in Plant Sciences	10.1002/aps3.1029	N	Y	Used CS and machine learning to see if this can be used to validate identification to produce SDM	Y	N	Y	N	N	N
Moricca, S., Bracalini, M., Croci, F., Corsinovi, S., Tiberi, R., Ragazzi, A., Panzavolta, T.	Biotic factors affecting ecosystem services in urban and peri-urban forests in Italy: The role of introduced and impending pathogens and pests	2018	Forests	10.3390/f9020065	NA	N	Overview article about plant pathogen occurence in Italy; not a alien CS project	NA	NA	NA	NA	NA	NA
Sladonja, B., Poljuha, D.	Citizen science as a tool in biological recording-A case study of Ailanthus altissima (Mill.) Swingle	2018	Forests	10.3390/f9010031	Y	Y	CS project developed testing method for CS to log records of alien in given area based on assigned routes	Y	Y	Y	Y	N	N
Brown, P.M.J., Roy, D.B., Harrower, C., Dean, H.J., Rorke, S.L., Roy, H.E.	Spread of a model invasive alien species, the harlequin ladybird harmonia axyridis in Britain and Ireland	2018	Scientific Data	10.1038/sdata.2018.239	N	Y	Used temporal CS data on occurence records to assess spread of alien species	Y	Y	Y	N	Y	N
Kobori, H., Ellwood, E.R., Miller-Rushing, A.J., Sakurai, R.	Citizen science	2018	Encyclopedia of Ecology	10.1016/B978-0-12-409548-9.10571-8	NA	N	Book about CS; not alien CS project	NA	NA	NA	NA	NA	NA
Justine, J.-L., Winsor, L., Gey, D., Gros, P., Thévenot, J.	Giant worms chez moi! Hammerhead flatworms (Platyhelminthes, Geoplanidae, Bipalium spp., Diversibipalium spp.) in metropolitan France and overseas French territories	2018	PeerJ	10.7717/peerj.4672	N	Y	Project where occurence data from CS is used to determine alien flatworm species occurences across France	Y	Y	Y	N	N	N
Capoccia, S., Boyle, C., Darnell, T.	Loved or loathed, feral pigeons as subjects in ecological and social research	2018	Journal of Urban Ecology	10.1093/jue/juy0025	NA	N	Overview article about pigeons; not a alien CS project per se	NA	NA	NA	NA	NA	NA
Duffy, L., De Wilde, L., Spellman, K., Dunlap, K., Dainowski, B., McCullough, S., Luick, B., Van Muelken, M.	Resilience and Adaptation: Yukon River Watershed Contaminant Risk Indicators	2018	Scientifica	10.1155/2018/8421513	NA	N	Overview article; not a CS alien project	NA	NA	NA	NA	NA	NA
Austen, G.E., Bindemann, M., Griffiths, R.A., Roberts, D.L.	Species identification by conservation practitioners using online images: Accuracy and agreement between experts	2018	PeerJ	10.7717/peerj.4157	NA	N	Paper assess CS ability to identify native/nonnative newts	NA	NA	NA	NA	NA	NA
Spencer, R.-J.	How much long-term data are required to effectively manage a wide-spread freshwater turtle?	2018	Australian Zoologist	10.7882/AZ.2018.017	NA	N	Not a CS alien project; Focused on native species; no CS data; discusses future plant for CS monitoring	NA	NA	NA	NA	NA	NA
Kamenova, S., Bartley, T.J., Bohan, D.A., Boutain, J.R., Colautti, R.I., Domaizon, I., Fontaine, C., Lemainque, A., Le Viol, I., Mollot, G., Perga, M.-E., Ravigné, V., Massol, F.	Invasions Toolkit: Current Methods for Tracking the Spread and Impact of Invasive Species	2017	Advances in Ecological Research	10.1016/bs.aecr.2016.10.009	NA	N	Overview paper about tracking spread and impact of IAS; not a CS alien project	NA	NA	NA	NA	NA	NA
Hulbert, J.M., Agne, M.C., Burgess, T.I., Roets, F., Wingfield, M.J.	Urban environments provide opportunities for early detections of Phytophthora invasions	2017	Biological Invasions	10.1007/s10530-017-1585-z	NA	N	Overview project about monitoring Phytophora; not a CS alien project	NA	NA	NA	NA	NA	NA
Klemann-Junior, L., Vallejos, M.A.V., Scherer-Neto, P., Vitule, J.R.S.	Traditional scientific data Vs. Uncoordinated citizen science effort: A review of the current status and comparison of data on avifauna in Southern Brazil	2017	PLoS ONE	10.1371/journal.pone.0188819	N	Y	Used occurence records from Wiki Aves (for native and alien birds) CS data repository and compared with traditional science surveys	Y	Y	Y	Y	N	N	Comparison of traditiol v CS survey methdods to determine status of avifau
Leibovici, D.G., Williams, J., Rosser, J.F., Hodges, C., Chapman, C., Higgins, C., Jackson, M.J.	Earth observation for citizen �science validation, or citizen science for earth observation validation? The role of quality assurance of volunteered observations	2017	Data	10.3390/data2040035	N	Y	This paper uses data from CS occurence observations submitted to app from a CS project as a basis to test model for validation with Earth Observation data; not a CS project per se	Y	Y	Y	N	N	N	This paper is rather a data paper looking to validate CS with another form of data.
Walther, D., Kampen, H.	The Citizen Science Project 'Mueckenatlas' Helps Monitor the Distribution and Spread of Invasive Mosquito Species in Germany	2017	Journal of medical entomology	10.1093/jme/tjx166	N	Y	The paper describes the CS project for detecing mosquito in Germany	Y	Y	Y	N	N	N
Hurley, B.P., Slippers, B., Sathyapala, S., Wingfield, M.J.	Challenges to planted forest health in developing economies	2017	Biological Invasions	10.1007/s10530-017-1488-z	NA	N	Overview about future forest health management strategies; not alien CS project	NA	NA	NA	NA	NA	NA
Deiner, K., Bik, H.M., Mächler, E., Seymour, M., Lacoursière-Roussel, A., Altermatt, F., Creer, S., Bista, I., Lodge, D.M., de Vere, N., Pfrender, M.E., Bernatchez, L.	Environmental DNA metabarcoding: Transforming how we survey animal and plant communities	2017	Molecular Ecology	10.1111/mec.14350	NA	N	Overview article about eDNA for monitoring; not alien CS project	NA	NA	NA	NA	NA	NA
Anderson, L.G., Chapman, J.K., Escontrela, D., Gough, C.L.A.	The role of conservation volunteers in the detection, monitoring and management of invasive alien lionfish	2017	Management of Biological Invasions	10.3391/mbi.2017.8.4.14	Y	Y	CS divers record presence of alien on their dives and allows sightings per unit effort to be calculated	Y	Trained CS	Y	Y	N	N
Larson, E.R., Renshaw, M.A., Gantz, C.A., Umek, J., Chandra, S., Lodge, D.M., Egan, S.P.	Environmental DNA (eDNA) detects the invasive crayfishes Orconectes rusticus and Pacifastacus leniusculus in large lakes of North America	2017	Hydrobiologia	10.1007/s10750-017-3210-7	Y	Y	Used own survey and CS collected samples for eDNA of water for species identification	Y	Y	Y	N	N	N
Tricarico, E., Borrell, Y.J., García-Vázquez, E., Rico, J.M., Rech, S., Scapini, F., Johović, I., Rodríguez-Ezpeleta, N., Basurko, O.C., Rey, A., Gough, P., Aquiloni, L., Sposimo, P., Inghilesi, A.F., Haubrock, P., Delgado, J.F., Skukan, R., Hall, D., Marsh-Smith, S., Kilbey, D., Monteoliva, A.P., Muha, T.P., Rodríguez-Rey, M., Rolla, M., Rehwald, H.K., De Leaniz, C.G., Consuegra, S.	Developing innovative methods to face aquatic invasions in Europe: The Aquainvad-ED project	2017	Management of Biological Invasions	10.3391/mbi.2017.8.3.13	NA	N	Overview article about aquatic invasions; not alien CS project	NA	NA	NA	NA	NA	NA
Thomas, M.L., Gunawardene, N., Horton, K., Williams, A., O’Connor, S., McKirdy, S., van der Merwe, J.	Many eyes on the ground: citizen science is an effective early detection tool for biosecurity	2017	Biological Invasions	10.1007/s10530-017-1481-6	N	Y	Project where CS are individuals working on an island mined for oil and gas (not habitated apart from workers, public have no access) where they are able to record new records of species	Y	Y	Y	N	N	N
Piria, M., Copp, G.H., Dick, J.T.A., Duplić, A., Groom, Q., Jelić, D., Lucy, F.E., Roy, H.E., Sarat, E., Simonović, P., Tomljanović, T., Tricarico, E., Weinlander, M., Adámek, Z., Bedolfe, S., Coughlan, N.E., Davis, E., Dobrzycka-Krahel, A., Grgić, Z., Kırankaya, Ş.G., Ekmekçi, F.G., Lajtner, J., Lukas, J.A.Y., Koutsikos, N., Mennen, G.J., Mitić, B., Pastorino, P., Ruokonen, T.J., Skóra, M.E., Sm…	Tackling invasive alien species in Europe II: Threats and opportunities until 2020	2017	Management of Biological Invasions	10.3391/mbi.2017.8.3.02	NA	N	Overview article about alien species management opportunities; not alien CS project	NA	NA	NA	NA	NA	NA
Hobson, E.A., Smith-Vidaurre, G., Salinas-Melgoza, A.	History of nonnative Monk Parakeets in Mexico	2017	PLoS ONE	10.1371/journal.pone.0184771	Partially	Y	Used various CS platform data e.g. eBird, iNaturalist, GBIF to look at distirbution of alien	Partially	Partially	Y	N	Y	N
Lione, G., Gonthier, P., Garbelotto, M.	Environmental factors driving the recovery of bay laurels from Phytophthora ramorum infections: An application of numerical ecology to citizen science	2017	Forests	10.3390/f8080293	Y	Y	Based on a large dataset gathered from a citizen science program of detections of , an algorithm was designed, tested, and run to detect and geolocate recovered trees from invasive Phytophora.	N	Trained CS	Y	N	N	Y	Determine what factors contribute to recovery
Brown, N., van den Bosch, F., Parnell, S., Denman, S.	Integrating regulatory surveys and citizen science to map outbreaks of forest diseases: Acute oak decline in England and Wales	2017	Proceedings of the Royal Society B: Biological Sciences	10.1098/rspb.2017.0547	NA	N	This study is based on professional field surveys and CS self reporting the occurence of the acute oak decline which is not an alien species	NA	NA	NA	NA	NA	NA
Atchison, J., Gibbs, L., Taylor, E.	Killing Carp (Cyprinus carpio) as a Volunteer Practice: implications for community involvement in invasive species management and policy	2017	Australian Geographer	10.1080/00049182.2016.1265229	NA	N	Article understanding motivations for participating in vounteers who kill carp; not alien CS project per se	NA	NA	NA	NA	NA	NA
Goczał, J., Rossa, R., Sweeney, J., Tofilski, A.	Citizen monitoring of invasive species: wing morphometry as a tool for detection of alien Tetropium species	2017	Journal of Applied Entomology	10.1111/jen.12370	NA	N	Testing if CS can accurately measure the wings of native and alien species	NA	NA	NA	NA	NA	NA	Accuracy of CS in measuring morphological traits (primary aim)
Cross, T., Finn, J.T., Bradley, B.A.	Frequency of invasive plant occurrence is not a suitable proxy for abundance in the Northeast United States	2017	Ecosphere	10.1002/ecs2.1800	N	Y	Used data from various databases that included CS collected data to map spatial and abundance of invasive plants	N	N	Y	Y	N	N
Pocock, M.J.O., Roy, H.E., Fox, R., Ellis, W.N., Botham, M.	Citizen science and invasive alien species: Predicting the detection of the oak processionary moth Thaumetopoea processionea by moth recorders	2017	Biological Conservation	10.1016/j.biocon.2016.04.010	Y	Y	Predicted detection rates of moth species based on CS data	N	N	Y	N	N	N
Cerrano, C., Milanese, M., Ponti, M.	Diving for science - science for diving: volunteer scuba divers support science and conservation in the Mediterranean Sea	2017	Aquatic Conservation: Marine and Freshwater Ecosystems	10.1002/aqc.2663	Y	Y	Reports on the CS project where divers carry out surveys for focal species	Y	Y	Y	Y	N	N
Marchante, H., Morais, M.C., Gamela, A., Marchante, E.	Using a WebMapping Platform to Engage Volunteers to Collect Data on Invasive Plants Distribution	2017	Transactions in GIS	10.1111/tgis.12198	N	Y	Reports an overview about a CS project developed where CS report sightings of invasive plants with photos for verification	Y	Y	Y	Y	N	N
Hester, S.M., Cacho, O.J.	The contribution of passive surveillance to invasive species management	2017	Biological Invasions	10.1007/s10530-016-1362-4	NA	N	Overview article proposing CS passive surveillance; not CS project per se	NA	NA	NA	NA	NA	NA
Hardy, M.C., Barrington, D.J.	A transdisciplinary approach to managing emerging and resurging mosquito-borne diseases in the Western Pacific region	2017	Tropical Medicine and Infectious Disease	10.3390/tropicalmed2010001	NA	N	Overview article about future approaches to mosquito borne disease detection and mgmt; not alien CS project per se	NA	NA	NA	NA	NA	NA
Nanayakkara, L., Wissel, B.	Preliminary investigation of lake-use patterns in prairie lakes, stakeholder perceptions, and resulting management implications	2017	Lake and Reservoir Management	10.1080/10402381.2016.1264513	NA	N	Survey study to assess angler perceptions; not alien CS project	NA	NA	NA	NA	NA	NA
Faulkner, S.C., Verity, R., Roberts, D., Roy, S.S., Robertson, P.A., Stevenson, M.D., Le Comber, S.C.	Using geographic profiling to compare the value of sightings vs trap data in a biological invasion	2017	Diversity and Distributions	10.1111/ddi.12498	N	Y	Data from CS project of sightings used to assess and model invasion (based on source population) of area by alien mink	N	N	Y	N	Y	N	Modelling conducted to inform magement strategy
Deriu, I., D'Amico, F., Tsiamis, K., Gervasini, E., Cardoso, A.C.	Handling big data of alien species in Europe: The European Alien Species Information Network geodatabase	2017	Frontiers in ICT	10.3389/fict.2017.00020	NA	N	Overview data paper for alien CS data; not alien CS project per se	NA	NA	NA	NA	NA	NA
Faraone, F.P., Giacalone, G., Canale, D.E., D’Angelo, S., Favaccio, G., Garozzo, V., Giancontieri, G.L., Isgrò, C., Melfi, R., Morello, B., Navarria, F., Russo, G., Tinnirello, V., Torre, A., Torre, D., Torre, G., Urso, G., Vinci, P., Zizzo, M.G., Marrone, F.	Tracking the invasion of the red swamp crayfish Procambarus clarkii (girard, 1852) (Decapoda Cambaridae) in sicily: A “citizen science” approach	2017	Biogeographia	10.21426/B632135512	N	Y	Study detailing distribution of alien species based on photographs uploaded to social media site	Y	Y	Y	N	N	N
Crocetta, F., Gofas, S., Salas, C., Tringali, L.P., Zenetos, A.	Local ecological knowledge versus published literature: A review of non-indigenous mollusca in Greek marine waters	2017	Aquatic Invasions	10.3391/ai.2017.12.4.01	N	Y	Study using difference data sources including CS to map occurence of various alien species	Y	Y	Y	N	N	N
Nimbs, M.J., Smith, S.D.A.	Revision of the southern distribution limit for the tropical marine herbivore Syphonota geographica (A. Adams &amp; Reeve, 1850) (Heterobranchia: Aplysiidae) in a global climate change hot-spot	2017	Australian Zoologist	10.7882/AZ.2017.019	NA	N	Data derived from CS post via social media are within the native rangel, mentions of alien range comes from referenced articles; not a alien CS project per se	NA	NA	NA	NA	NA	NA
Ciceoi, R., Bǎdulescu, L.-A., Gutue, M., Mardare, E.Ş., Pomohaci, C.M.	Citizen-generated data on invasive alien species in Romania: Trends and challenges	2017	Acta Zoologica Bulgarica		NA	Y	Poster from conference that summarising some occurence data mined from CS repositories	N (unclear, assumed no)	N	Y	NA	NA	NA
Stuart-Smith, R.D., Edgar, G.J., Barrett, N.S., Bates, A.E., Baker, S.C., Bax, N.J., Becerro, M.A., Berkhout, J., Blanchard, J.L., Brock, D.J., Clark, G.F., Cooper, A.T., Davis, T.R., Day, P.B., Emmett Duffy, J., Holmes, T.H., Howe, S.A., Jordan, A., Kininmonth, S., Knott, N.A., Jonathan, L.S., Ling, S.D., Parr, A., Strain, E., Hugh, S., Russell, T.	Assessing national biodiversity trends for rocky and coral reefs through the integration of citizen science and scientific monitoring programs	2017	BioScience	10.1093/biosci/biw180	Y	Y	Reef Life Survey (RLS) is a citizen-science program based on selective recruitment and intensive training of committed volunteer SCUBA divers. The aim here was primarily to investigate biodiversity indicators in response to different stressors (incl. invasive species).	N	Trained CS	Y	Y	N	Y
Mori, E., Baeri, A., Sforzi, A., Vitale, A., Galimberti, A.	From accidental citizen-science observations to genetic confirmation: How to spot new hidden invaders	2017	Hystrix	10.4404/hystrix-28.2-12421	N	Y	CS project to map the distribution of H. cristata (a web page devoted to H. cristata was set-up on www.naturaesocialmapping.it) based on genetic analyses of found quills or tissues.	NA	Y	Y	N	N	N	To test a standard molecular method, which allows for a rapid identification of porcupine species where they occur syntopically.
Perdikaris, C., Konstantinidis, E., Georgiadis, C., Kouba, A.	Freshwater crayfish distribution update and maps for Greece: Combining literature and citizen-science data	2017	Knowledge and Management of Aquatic Ecosystems	10.1051/kmae/2017042	N	Y	This study used exisiting literature and CS reports from YouTube and Facebook to determine distribution	Y	Y	Y	N	N	N
Heidy Kikillus, K., Chambers, G.K., Farnworth, M.J., Hare, K.M.	Research challenges and conservation implications for urban cat management in New Zealand	2017	Pacific Conservation Biology	10.1071/PC16022	NA	N	Overview article about cats; not alien CS project per se	NA	NA	NA	NA	NA	NA
Lunney, D., Hope, B., Shannon, I.	Protect our protected areas!: The value of protected areas for fauna research and conservation, a case study of New South Wales	2017	Australian Zoologist	10.7882/AZ.2017.036	N	Y	This includes data from Atlas Fauna records that does include public occurence data but there is little information of how much or how this is collected	N	N	Y	N	N	N	Map faul records in relation to status of land (Pas)
Carballo-Cárdenas, E.C., Tobi, H.	Citizen science regarding invasive lionfish in Dutch Caribbean MPAs: Drivers and barriers to participation	2016	Ocean and Coastal Management	10.1016/j.ocecoaman.2016.09.014	NA	N	Motivations based paper - not alien CS project per se	NA	NA	NA	NA	NA	NA
Merenlender, A.M., Crall, A.W., Drill, S., Prysby, M., Ballard, H.	Evaluating environmental education, citizen science, and stewardship through naturalist programs	2016	Conservation Biology	10.1111/cobi.12737	NA	N	Motivations based paper - not alien CS project per se	NA	NA	NA	NA	NA	NA
Maistrello, L., Dioli, P., Bariselli, M., Mazzoli, G.L., Giacalone-Forini, I.	Citizen science and early detection of invasive species: phenology of first occurrences of Halyomorpha halys in Southern Europe	2016	Biological Invasions	10.1007/s10530-016-1217-z	N	Y	Used CS derived data to compliment other expert focused data to map distribution of BMSB	Y	Y	Y	N	NA	NA	The aim of this study was to verify the current distribution of BMSB and to obtain data on its phenology, host plants and voltinism, by combining active search and a multimedia citizen science survey.
Lodge, D.M., Simonin, P.W., Burgiel, S.W., Keller, R.P., Bossenbroek, J.M., Jerde, C.L., Kramer, A.M., Rutherford, E.S., Barnes, M.A., Wittmann, M.E., Chadderton, W.L., Apriesnig, J.L., Beletsky, D., Cooke, R.M., Drake, J.M., Egan, S.P., Finnoff, D.C., Gantz, C.A., Grey, E.K., Hoff, M.H., Howeth, J.G., Jensen, R.A., Larson, E.R., Mandrak, N.E., Mason, D.M., Martinez, F.A., Newcomb, T.J., Rothlisb…	Risk Analysis and Bioeconomics of Invasive Species to Inform Policy and Management	2016	Annual Review of Environment and Resources	10.1146/annurev-environ-110615-085532	NA	N	Review article about risk anslysis of IAS; not alien CS project	NA	NA	NA	NA	NA	NA
Spellman, K.V., Mulder, C.P.H.	Validating Herbarium-Based Phenology Models Using Citizen-Science Data	2016	BioScience	10.1093/biosci/biw116	NA	Y	Uses CS data to look at phenology of an alien and native plant species	Y	Y	NA	N	NA	NA	To test method using CS data to validate herbarium-based phenonology models
Andow, D.A., Borgida, E., Hurley, T.M., Williams, A.L.	Recruitment and Retention of Volunteers in a Citizen Science Network to Detect Invasive Species on Private Lands	2016	Environmental Management	10.1007/s00267-016-0746-7	NA	N	This is based around volunteer motivation and people-focused; does not report the CS data associated with the project	NA	NA	NA	NA	NA	NA
Miralles, L., Dopico, E., Devlo-Delva, F., Garcia-Vazquez, E.	Controlling populations of invasive pygmy mussel (Xenostrobus securis) through citizen science and environmental DNA	2016	Marine Pollution Bulletin	10.1016/j.marpolbul.2016.06.072	NA	Y	This is based around CS participating in removal of the alien; the data on the advance of invasion front etc., is from expert collected data only	Y	Y	Y	NA	NA	NA	The aim for the CS component was the removal of the alien species
Grez, A.A., Zaviezo, T., Roy, H.E., Brown, P.M.J., Bizama, G.	Rapid spread of Harmonia axyridis in Chile and its effects on local coccinellid biodiversity	2016	Diversity and Distributions	10.1111/ddi.12455	N	Y	Combines professional surveys from National Pest Surveillance System with CS records to map occurence. CS records verieid from photographs and represented 90% of the data from a period of 2008-2015	Y	Y	Y	N	Y	N
Schneider, J., Valentini, A., Dejean, T., Montarsi, F., Taberlet, P., Glaizot, O., Fumagalli, L.	Detection of invasive mosquito vectors using environmental DNA (eDNA) from water samples	2016	PLoS ONE	10.1371/journal.pone.0162493	NA	N	Is not a CS project	NA	NA	NA	NA	NA	NA
Wallace, C.S.A., Walker, J.J., Skirvin, S.M., Patrick-Birdwell, C., Weltzin, J.F., Raichle, H.	Mapping presence and predicting phenological status of invasive buffelgrass in Southern Arizona using MODIS, climate and citizen science observation data	2016	Remote Sensing	10.3390/rs8070524	NA	Y	This project combines satellite survey data with National Park Service occurence and abundance data but the CS component was looking at the phenology of the plant	N	Trained CS	N	N	N	N	Obtain phenology data
Mori, E., Amerini, R., Mazza, G., Bertolino, S., Battiston, R., Sforzi, A., Menchetti, M.	Alien shades of grey: New occurrences and relevant spread of Sciurus carolinensis in Italy	2016	European Journal of Ecology	10.1515/eje-2016-0002	N	Y	CS project where occurence records through photos, road kill used to map species, alongside researchers' hair rube survey in a woodland	Y	Y	Y	N	Y	N
Cohnstaedt, L.W., Ladner, J., Campbell, L.R., Busch, N., Barrera, R.	Determining Mosquito Distribution from Egg Data: The Role of the Citizen Scientist	2016	American Biology Teacher	10.1525/abt.2016.78.4.317	NA	N	This is a lesson plan proposal for a future CS project	NA	NA	NA	NA	NA	NA
Miyazaki, Y., Teramura, A., Senou, H.	Biodiversity data mining from argus-eyed citizens: The first illegal introduction record of lepomis macrochirus macrochirus rafinesque, 1819 in Japan based on twitter information	2016	ZooKeys	10.3897/zookeys.569.7577	NA	Y	This is an detection report for a species (found in artifical outdoor pool) based on a Twitter post which was then verified (collected) as first record	Y	Y	Y	N	N	N
Chaves, L.C.T., Hall, J., Feitosa, J.L.L., Côté, I.M.	Photo-identification as a simple tool for studying invasive lionfish Pterois volitans populations	2016	Journal of Fish Biology	10.1111/jfb.12857	NA	N	It is unclear if the photos are from CS or not; database used is not referenced	NA	NA	NA	NA	NA	NA
Larson, L.R., Cooper, C.B., Hauber, M.E.	Emotions as Drivers of Wildlife Stewardship Behavior: Examining Citizen Science Nest Monitors’ Responses to Invasive House Sparrows	2016	Human Dimensions of Wildlife	10.1080/10871209.2015.1086933	NA	N	This is based around volunteer motivation and people-focused; does not report the CS data associated with the project	NA	NA	NA	NA	NA	NA
Davies, S.J., John Measey, G., du Plessis, D., Richardson, D.M.	Science and education at the centre for invasion biology	2016	World Sustainability Series	10.1007/978-3-319-32318-3_7	NA	N	Overview paper; not CS alien project per se	NA	NA	NA	NA	NA	NA
Luizza, M.W., Wakie, T., Evangelista, P.H., Jarnevich, C.S.	Integrating local pastoral knowledge, participatory mapping, and species distribution modeling for risk assessment of invasive rubber vine (Cryptostegia grandiflora) in Ethiopia’s Afar region	2016	Ecology and Society	10.5751/ES-07988-210122	N	Y	The CS relevant part is more percetions part but here impact is relevant as people express the effects within their lives and there is also occurence data (the participants took the researchers to the locations) by CS used for SDMs	Y	Y	Y	N	N	Y
Marchante, E., Marchante, H.	Engaging society to fight invasive alien plants in portugal—one of the main threats to biodiversity	2016	World Sustainability Series	10.1007/978-3-319-32318-3_8	NA	N	Overview article about different CS initiative for invasive plants in Portugal	NA	NA	NA	NA	NA	NA
Sheppard, C.S., Burns, B.R., Stanley, M.C.	Future-proofing weed management for the effects of climate change: Is new zealand underestimating the risk of increased plant invasions?	2016	New Zealand Journal of Ecology	10.20417/nzjecol.40.45	NA	N	Future directions for weed management paper; not CS alien project	NA	NA	NA	NA	NA	NA
Kobori, H., Dickinson, J.L., Washitani, I., Sakurai, R., Amano, T., Komatsu, N., Kitamura, W., Takagawa, S., Koyama, K., Ogawara, T., Miller-Rushing, A.J.	Citizen science: a new approach to advance ecology, education, and conservation	2016	Ecological Research	10.1007/s11284-015-1314-y	NA	N	Review-type paper	NA	NA	NA	NA	NA	NA
Falk, B.G., Snow, R.W., Reed, R.N.	Prospects and Limitations of Citizen Science in Invasive Species Management: A Case Study with Burmese Pythons in Everglades National Park	2016	Southeastern Naturalist	10.1656/058.015.sp806	N	Y	Compiles two main CS datasets for phython occurence analysis	Y	Y	Y	N	N	N
Belbin, L., Williams, K.J.	Towards a national bio-environmental data facility: experiences from the Atlas of Living Australia	2016	International Journal of Geographical Information Science	10.1080/13658816.2015.1077962	NA	N	Overview paper; not CS alien project per se	NA	NA	NA	NA	NA	NA
Crocetta, F.	Backdating the confirmed presence of Siphonaria pectinata (Gastropoda: Siphonariidae) along the northern Mediterranean shores, with a discussion on its status in the basin	2016	Marine Biodiversity Records	10.1186/s41200-016-0034-5	N	Y	Uses some data from private collections to verify historical presence of the species	Y	Y	Y	N	N	N
Broms, K.M., Hooten, M.B., Johnson, D.S., Altwegg, R., Conquest, L.L.	Dynamic occupancy models for explicit colonization processes	2016	Ecology	10.1890/15-0416.1	Y	Y	Study using data from CS of myna to assess myna invasion across South Africa using occupancy modelling	N	N	Y	N	Y	N
Wilson, J.-J., Jisming-See, S.-W., Brandon-Mong, G.-J., Lim, A.-H., Lim, V.-C., Lee, P.-S., Sing, K.-W.	Citizen Science: The First Peninsular Malaysia Butterfly Count	2015	Biodiversity Data Journal	10.3897/BDJ.3.e7159	N	Y	Study from project where CS go out and sample butterflies (non-lethal partial leg collection) to metabarcode to map distribution	Y	Y	Y	N	N	N
Buldrini, F., Simoncelli, A., Accordi, S., Pezzi, G., Dallai, D.	Ten years of citizen science data collection of wetland plants in an urban protected area	2015	Acta Botanica Gallica	10.1080/12538078.2015.1080187	N	Y	Long-term data collected by CS over 10 years to monitor the spatial distribution of one alien and two native plant species in surveys, only counted when cover was >40% if surveyed area	N	Trained CS	Y	Y	Y	N
Kays, R., Costello, R., Forrester, T., Baker, M.C., Parsons, A.W., Kalies, E.L., Hess, G., Millspaugh, J.J., McShea, W.	Cats are Rare Where Coyotes Roam	2015	Journal of Mammalogy	10.1093/jmammal/gyv100	Y	Y	Uses camera trap data in project with CS to determine domestic cat relative abundance in PAs in relation to coyotes; CS give initial ID which is then verified	Y	Y	Y	Y	N	Y	Looking at potential competition between coyote and domestic cats
Seburn, D.C.	Distribution of the exotic Pond Slider (Trachemys scripta) in Ontario	2015	Canadian Field-Naturalist	10.22621/cfn.v129i4.1756	Unclear	Y	Mapped distribution using various data some from CS project although few details available on the project	Unclear	N	Y	N	N	N
Crall, A.W., Jarnevich, C.S., Young, N.E., Panke, B.J., Renz, M., Stohlgren, T.J.	Citizen science contributes to our knowledge of invasive plant species distributions	2015	Biological Invasions	10.1007/s10530-015-0885-4	N	Y	Study comparing the accuracy of CS and professional to detect species and produce habitat suitability models by taking data sets already exisiting to demonstrate their utility for monitoring and early detection	Y	Y	Y	N	N	N	Seeing if CS and professiol researchers produce similar data is the main goal of this study - and produced habitat suitability models
Kampen, H., Medlock, J.M., Vaux, A.G.C., Koenraadt, C.J.M., Van Vliet, A.J.H., Bartumeus, F., Oltra, A., Sousa, C.A., Chouin, S., Werner, D.	Approaches to passive mosquito surveillance in the EU	2015	Parasites and Vectors	10.1186/s13071-014-0604-5	NA	N	Overview article about different CS projects used in mosquito research across Europe	NA	NA	NA	NA	NA	NA
Roy, H.E., Brown, P.M.J.	Ten years of invasion: Harmonia axyridis (Pallas) (Coleoptera: Coccinellidae) in Britain	2015	Ecological Entomology	10.1111/een.12203	N	Y	The UK Ladybird Survey project describing the CS project and findings related to ten years of data collection	Y	Y	Y	Y	Y	Y
Roy, H.E., Rorke, S.L., Beckmann, B., Booy, O., Botham, M.S., Brown, P.M.J., Harrower, C., Noble, D., Sewell, J., Walker, K.	The contribution of volunteer recorders to our understanding of biological invasions	2015	Biological Journal of the Linnean Society	10.1111/bij.12518	NA	N	Overview article/review	NA	NA	NA	NA	NA	NA
Adriaens, T., Sutton-Croft, M., Owen, K., Brosens, D., Van Valkenburg, J., Kilbey, D., Groom, Q., Ehmig, C., Thürkow, F., Van Hende, P., Schneider, K.	Trying to engage the crowd in recording invasive alien species in Europe: Experiences from two smartphone applications in northwest Europe	2015	Management of Biological Invasions	10.3391/mbi.2015.6.2.12	NA	N	Overview of two different apps for logging species in the marine envrionemnt in a part of Europe and on plants in a small part of Germany; not a CS project per se	NA	NA	NA	NA	NA	NA
Hawthorne, T.L., Elmore, V., Strong, A., Bennett-Martin, P., Finnie, J., Parkman, J., Harris, T., Singh, J., Edwards, L., Reed, J.	Mapping non-native invasive species and accessibility in an urban forest: A case study of participatory mapping and citizen science in Atlanta, Georgia	2015	Applied Geography	10.1016/j.apgeog.2014.10.005	NA	N	This project appears to be testing a method to inform what can then be used in CS projects to map invasive plant species; it is not using CS in this study per se	NA	NA	NA	NA	NA	NA
Steininger, M.S., Hulcr, J., Šigut, M., Lucky, A.	Simple and Efficient Trap for Bark and Ambrosia Beetles (Coleoptera: Curculionidae) to Facilitate Invasive Species Monitoring and Citizen Involvement	2015	Journal of Economic Entomology	10.1093/jee/tov014	NA	N	This project appears to be testing different trap efficacy to inform what can then be used in CS projects; it is not using CS in this study per se	NA	NA	NA	NA	NA	NA
Robinson, L.M., Gledhill, D.C., Moltschaniwskyj, N.A., Hobday, A.J., Frusher, S., N.Barrett, Stuart-Smith, J., Pecl, G.T.	Rapid assessment of an ocean warming hotspot reveals "high" confidence in potential species' range extensions	2015	Global Environmental Change	10.1016/j.gloenvcha.2014.12.003	N	Y	Study used different sources of data, including those logged by CS (which are validated by experts) to see new occurences to assess if range is expanding	Y	Y	Y	N	Y	N
Hourston, M., McDonald, J.I., Hewitt, M.J.	Public engagement for the detection of the introduced marine species Charybdis japonica in Western Australia	2015	Management of Biological Invasions	10.3391/mbi.2015.6.3.03	N	Y	CS project to encourage detection and reporting of alien sightings	Y	Y	Y	N	N	N
Lawson Handley, L.	How will the 'molecular revolution' contribute to biological recording?	2015	Biological Journal of the Linnean Society	10.1111/bij.12516	NA	N	Overview article; not alien CS project	NA	NA	NA	NA	NA	NA
Yong, D.L., Liu, Y., Low, B.W., Española, C.P., Choi, C.-Y., Kawakami, K.	Migratory songbirds in the East Asian-Australasian Flyway: A review from a conservation perspective	2015	Bird Conservation International	10.1017/S0959270914000276	NA	N	Not alien CS project	NA	NA	NA	NA	NA	NA
Starr, J., Schweik, C.M., Bush, N., Fletcher, L., Finn, J., Fish, J., Bargeron, C.T.	Lights, camera⋯citizen science: Assessing the effectiveness of smartphone-based video training in invasive plant identification	2014	PLoS ONE	10.1371/journal.pone.0111433	NA	N	CS training project; not alien CS project per se	NA	NA	NA	NA	NA	NA
Wallace, R.D., Bargeron, C.T.	Identifying invasive species in real time: Early detection and distribution mapping system (EDDMapS) and other mapping tools	2014	Invasive Species and Global Climate Change	10.1079/9781780641645.0219	NA	N	Book about biosecurity; not alien CS project	NA	NA	NA	NA	NA	NA
Visser, V., Langdon, B., Pauchard, A., Richardson, D.M.	Unlocking the potential of Google Earth as a tool in invasion science	2014	Biological Invasions	10.1007/s10530-013-0604-y	NA	N	Overview methodological paper on how to use Google Earth for IAS studies; not alien CS project	NA	NA	NA	NA	NA	NA
Bennett, B.M.	Model invasions and the development of national concerns over invasive introduced trees: Insights from South African history	2014	Biological Invasions	10.1007/s10530-013-0601-1	NA	N	Overview article about tree invasions historically in South Africa; not alien CS project	NA	NA	NA	NA	NA	NA
Goldstein, E.A., Lawton, C., Sheehy, E., Butler, F.	Locating species range frontiers: A cost and efficiency comparison of citizen science and hair-tube survey methods for use in tracking an invasive squirrel	2014	Wildlife Research	10.1071/WR13197	N	Y	CS report observations of different squirell species, presence only. Researchers then coupled this information with hair collection surveys they completed themselves.	Y	Y	Y	N	N	N
Preuss, S., Low, M., Cassel-Lundhagen, A., Berggren, A.	Evaluating range-expansion models for calculating nonnative species' expansion rate	2014	Ecology and Evolution	10.1002/ece3.1106	Y	Y	Study comparing the efficacy of an area-based method (grid occupancy; from CS projects) and range statistic models to quanitfy range expansion of non-native species.	Y	Y	Y	Y	Y	N	Compare the efficacy of range statistic models and an area-based method (occupancy data collected through CS projects) in quantifying range expansion rates.
Bodilis, P., Louisy, P., Draman, M., Arceo, H.O., Francour, P.	Can citizen science survey non-indigenous fish species in the eastern mediterranean sea?	2014	Environmental Management	10.1007/s00267-013-0171-0	Y	Y	CS project to monitor fish assemblages in the Kas Peninsula (Turkey).	N	Trained CS	Y	Y	N	N	Compare the results obtained by volunteers and professiols.
Epps, M.J., Menninger, H.L., LaSala, N., Dunn, R.R.	Too big to be noticed: Cryptic invasion of Asian camel crickets in North American houses	2014	PeerJ	10.7717/peerj.523	Y	Y	Study reporting the CS project that assessed presence/absence of camel crickets to ID major genera and/or species in and around houses of participants	Y	Y	Y	Y	N	N
Walker, K.F., Jones, H.A., Klunzinger, M.W.	Bivalves in a bottleneck: Taxonomy, phylogeography and conservation of freshwater mussels (Bivalvia: Unionoida) in Australasia	2014	Hydrobiologia	10.1007/s10750-013-1522-9	NA	N	Overview paper about bivalves; not alien CS project	NA	NA	NA	NA	NA	NA
Thiel, M., Penna-Díaz, M.A., Luna-Jorquera, G., Salas, S., Sellanes, J., Stotz, W.	Citizen scientists and marine research: Volunteer participants, their contributions, and projection for the future	2014	Oceanography and Marine Biology: An Annual Review	10.1201/b17143-6	NA	N	Review article about CS projects in marine realm	NA	NA	NA	NA	NA	NA
Weed, A.S., Schwarzländer, M.	Density dependence, precipitation and biological control agent herbivory influence landscape-scale dynamics of the invasive Eurasian plant Linaria dalmatica	2014	Journal of Applied Ecology	10.1111/1365-2664.12226	Y	Y	Trained CS to montior weevil as biocontrol on invasive plant and monitor changes to plant community in experimental plots	N	Trained CS	Y	Y	N	Y
Brooks, D.M.	Ecology, behavior, and reproduction of an introduced population of Red-vented Bulbuls (Pycnonotus cafer) in Houston, Texas	2013	Wilson Journal of Ornithology	10.1676/13-037.1	N	Y	CS project studying the ecology, behavior and reproduction of the invasive Red-vented Bulbuls in Texas.	Y	Y	Y	N	N	Y	Study alien ecology, behavior and reproduction.
Koenig, W.D., Liebhold, A.M., Bonter, D.N., Hochachka, W.M., Dickinson, J.L.	Effects of the emerald ash borer invasion on four species of birds	2013	Biological Invasions	10.1007/s10530-013-0435-x	NA	N	Study using data from CS project 'Project FeederWatch' on winter native bird populations to and overlapped with expert collected EAB distribution data; not alien CS study per se	NA	NA	NA	NA	NA	NA
Crall, A.W., Jordan, R., Holfelder, K., Newman, G.J., Graham, J., Waller, D.M.	The impacts of an invasive species citizen science training program on participant attitudes, behavior, and science literacy	2013	Public Understanding of Science	10.1177/0963662511434894	NA	N	Attidues & behaviour of CS study; not alien CS project	NA	NA	NA	NA	NA	NA
Auffret, A.G., Cousins, S.A.O.	Humans as Long-Distance Dispersers of Rural Plant Communities	2013	PLoS ONE	10.1371/journal.pone.0062763	Y	Y	Study on seeds identified on the clothes of meadow managers to detect alien and native species	Y	Y	Y	N	N	N	N
Azzurro, E., Broglio, E., Maynou, F., Bariche, M.	Citizen science detects the undetected: The case of Abudefduf saxatilis from the mediterranean sea	2013	Management of Biological Invasions	10.3391/mbi.2013.4.2.10	N	Y	CS project called 'Invasive Fishes' (part of the 'Seawatchers' platform) on exotic fishes in the Mediterranean Sea (occurrences only of target invaders, and records of 'odd' fishes).	Y	Y	Y	N	N	N
Roy, H.E., Adriaens, T., Isaac, N.J.B., Kenis, M., Onkelinx, T., Martin, G.S., Brown, P.M.J., Hautier, L., Poland, R., Roy, D.B., Comont, R., Eschen, R., Frost, R., Zindel, R., Van Vlaenderen, J., Nedvěd, O., Ravn, H.P., Grégoire, J.-C., de Biseau, J.-C., Maes, D.	Invasive alien predator causes rapid declines of native European ladybirds	2012	Diversity and Distributions	10.1111/j.1472-4642.2012.00883.x	N	Y	CS project investigating the distribution and abundance of native ladybirds before and after the arrival of the alien ladybird (the effect of the alien on native ladybirds).	Y	Y	Y	N	N	Y
Ashcroft, M.B., Gollan, J.R., Batley, M.	Combining citizen science, bioclimatic envelope models and observed habitat preferences to determine the distribution of an inconspicuous, recently detected introduced bee (Halictus smaragdulus Vachal Hymenoptera: Halictidae) in Australia	2012	Biological Invasions	10.1007/s10530-011-0092-x	Y	Y	CS project used to supplemented the data collected by scientists: citizens contributed to the collection of data only (using insect traps near their homes and sending the catched specimens for identification).	Y	Y	Y	N	N	N	N
Jordan, R.C., Brooks, W.R., Howe, D.V., Ehrenfeld, J.G.	Evaluating the performance of volunteers in mapping invasive plants in public conservation lands	2012	Environmental Management	10.1007/s00267-011-9789-y	NA	N	CS project to test the ability of citizens to map invasive plants; not alien CS project per se	NA	NA	NA	NA	NA	NA	To evaluate the performance of citizens
Kelehear, C., Cabrera-Guzmán, E., Shine, R.	Inadvertent consequences of community-based efforts to control invasive species	2012	Conservation Letters	10.1111/j.1755-263X.2012.00251.x	NA	N	Experimental study carried out by experts where they test the idea if CS could spread nematodes but they do so by manipulating boots and not using CS; not alien CS study per se	NA	NA	NA	NA	NA	NA
Jordan, R.C., Gray, S.A., Howe, D.V., Brooks, W.R., Ehrenfeld, J.G.	Knowledge Gain and Behavioral Change in Citizen-Science Programs	2011	Conservation Biology	10.1111/j.1523-1739.2011.01745.x	NA	N	Knowledge study of CS; not alien CS project per se	NA	NA	NA	NA	NA	NA
Crall, A.W., Renz, M., Panke, B., Newman, G.J.	Is there a role for the public in monitoring invasive species?	2011	CAB Reviews: Perspectives in Agriculture, Veterinary Science, Nutrition and Natural Resources	10.1079/PAVSNNR20110023	NA	N	Overview article about CS alien projects; not alien CS project per se (based on abstract, could not access full-text)	NA	NA	NA	NA	NA	NA
Cronje, R., Rohlinger, S., Crall, A., Newman, G.	Does Participation in Citizen Science Improve Scientific Literacy? A Study to Compare Assessment Methods	2011	Applied Environmental Education and Communication	10.1080/1533015X.2011.603611	NA	N	Knowledge study of CS; not alien CS project per se	NA	NA	NA	NA	NA	NA
Wolkovich, E.M., Cleland, E.E.	The phenology of plant invasions: A community ecology perspective	2011	Frontiers in Ecology and the Environment	10.1890/100033	N	Y	Used CS data from Project BudBurst within a case study to look at phenology of exotic v native species	Y	N	Y	N	N	N	Phenology
Gallo, T., Waitt, D.	Creating a successful citizen science model to detect and report invasive species	2011	BioScience	10.1525/bio.2011.61.6.8	N	Y	CS project (Invaders of Texas) for monitoring invasive plants through Texas.	Y	Y	Y	Y	N	N	Test the value of citizen science data
Ingwell, L.L., Preisser, E.L.	Using citizen science programs to identify host resistance in pest-invaded forests [Utilización de Programas Científicos Ciudadanos para Identificar la Resistencia de Hospederos en Bosques Invadidos por Plagas]	2011	Conservation Biology	10.1111/j.1523-1739.2010.01567.x	NA	N	CS project aiming at studying native tree resistance to the alien pest; not alien CS study per se	NA	NA	NA	NA	NA	NA	Find tive trees resistant to the alien
Bois, S.T., Silander Jr., J.A., Mehrhoff, L.J.	Invasive plant atlas of new England: The role of citizens in the science of invasive alien species detection	2011	BioScience	10.1525/bio.2011.61.10.6	Y	Y	Overview article about the CS Invasive Plant Atlas of New England; discussing the actual methodology and what kind of data so I have included it	Y	Partially	Y	Y	Y	N
Crall, A.W., Newman, G.J., Stohlgren, T.J., Holfelder, K.A., Graham, J., Waller, D.M.	Assessing citizen science data quality: An invasive species case study	2011	Conservation Letters	10.1111/j.1755-263X.2011.00196.x	NA	N	CS study testing the ability of volunteers relative to professionals in identifying invasive plant species, mapping their distributions, and estimating their abundance within plots.	NA	NA	NA	NA	NA	NA
Sheil, D., Padmanaba, M.	Innocent invaders? A preliminary assessment of cecropia, an american tree, in java	2011	Plant Ecology and Diversity	10.1080/17550874.2011.610371	Y	Y	CS project (trial: friends and colleagues) to assess the distribution of an alien tree.	Y	Y	Y	Y	N	N
Sheil, D., Padmanaba, M.	Of cecropias, snarks and boojums	2011	Plant Ecology and Diversity	10.1080/17550874.2011.610373	NA	N	Response to a response; does not detail CS alien data	NA	NA	NA	NA	NA	NA
Dickinson, J.L., Zuckerberg, B., Bonter, D.N.	Citizen science as an ecological research tool: Challenges and benefits	2010	Annual Review of Ecology, Evolution, and Systematics	10.1146/annurev-ecolsys-102209-144636	NA	N	Overview article about CS as a tool for ecological research; not CS alien project	NA	NA	NA	NA	NA	NA
Newman, G., Crall, A., Laituri, M., Graham, J., Stohlgren, T., Moore, J.C., Kodrich, K., Holfelder, K.A.	Teaching citizen science skills online: Implications for invasive species training programs	2010	Applied Environmental Education and Communication	10.1080/1533015X.2010.530896	NA	N	Focused on efficacy of CS training; not alien CS project per se	NA	NA	NA	NA	NA	NA
Aslan, C.E., Marcel, R.	Avian use of introduced plants: Ornithologist records illuminate interspecific associations and research needs	2010	Ecological Applications	10.1890/08-2128.1	N	Y	Primarily CS ornithologists reported interactions with alien plants	N	N	Y	N	N	N	Interactions
Crall, A.W., Newman, G.J., Jarnevich, C.S., Stohlgren, T.J., Waller, D.M., Graham, J.	Improving and integrating data on invasive species collected by citizen scientists	2010	Biological Invasions	10.1007/s10530-010-9740-9	NA	N	Overview article about CS projects on alien species; not alien CS project per se	NA	NA	NA	NA	NA	NA
Ryder, T.B., Reitsma, R., Evans, B., Marra, P.P.	Quantifying avian nest survival along an urbanization gradient using citizen- And scientist-generated data	2010	Ecological Applications	10.1890/09-0040.1	NA	N	CS project not on alien species	NA	NA	NA	NA	NA	NA
Johansen, K., Auger, A.	Citizen science and insect conservation	2010	The Management of Insects in Recreation and Tourism	10.1017/CBO9781139003339.020	NA	N	Overview / book chapter; not CS alien project per se	NA	NA	NA	NA	NA	NA
Fitzpatrick, M.C., Preisser, E.L., Ellison, A.M., Elkinton, J.S.	Observer bias and the detection of low-density populations	2009	Ecological Applications	10.1890/09-0265.1	NA	N	CS study to compare the ability of volunteer and experienced individuals to detect low-density populations of alien species; not alien CS project per se	NA	NA	NA	NA	NA	NA	Compare detection ability of volunteers vs experienced individuals
Crowl, T.A., Crist, T.O., Parmenter, R.R., Belovsky, G., Lugo, A.E.	The spread of invasive species and infectious disease as drivers of ecosystem change	2008	Frontiers in Ecology and the Environment	10.1890/070151	NA	N	Overviewe/review article; not CS project	NA	NA	NA	NA	NA	NA
Delaney, D.G., Sperling, C.D., Adams, C.S., Leung, B.	Marine invasive species: Validation of citizen science and implications for national monitoring networks	2008	Biological Invasions	10.1007/s10530-007-9114-0	Y	Y	CS study testing volunteer’s ability to detect alien species.	Y	Y	Y	Y	N	N	Evaluate detection ability of volunteers
Losey, J.E., Perlman, J.E., Hoebeke, E.R.	Citizen scientist rediscovers rare nine-spotted lady beetle, Coccinella novemnotata, in eastern North America	2007	Journal of Insect Conservation	10.1007/s10841-007-9077-6	N	y	Paper reporting a first record from an entomology collection from a student in years previous	Y	Y	Y	N	N	N
Cooper, C.B., Hochachka, W.M., Dhondt, A.A.	Contrasting natural experiments confirm competition between House Finches and House Sparrows	2007	Ecology	10.1890/06-0855	Y	Y	Study using three independent volunteer programs that monitor bird species’ abundance and distribution (Christmas Bird Count, Project FeederWatch, and Breeding Bird Survey).	NA	N	Y	Y	N	Y
Hannah Gehrels et al	Hide and seek: habitat-mediated interactions between European green crabs and native mud crabs in Atlantic Canada	2016	Marine Biology	10.1007/s00227-016-2927-6	Y	Y	Study looking at aspects of alien crab ecology from CS data monitoring aquatic ecosystems	N	Trained CS	Y	Y	N	Y
